# Supplementary material for: Relationship Between Total 25-Hydroxyvitamin D and Parathyroid Hormone Concentrations During Early Gestation in Indian Women
Source: Nutrients. 2025 Aug 14;17(16):2626. doi: 10.3390/nu17162626 (PMC12389060; doi:10.3390/nu17162626)
Supplement: Supplementary file 1 [file nutrients-17-02626-s001.zip]

Archive with 3 entries (3 files):
- Supplementary Figure S1.png
- Supplementary Figure S2.jpg
- Supplementary Table S1.pdf
